# Supplementary material for: Circuitous Ways of EWS::FLI1 Using Circular RNA ZNF609 to Evade Translational Repression by miR-145 in Ewing’s Sarcoma
Source: Biomedicines. 2026 Jan 8;14(1):129. doi: 10.3390/biomedicines14010129 (PMC12838600; doi:10.3390/biomedicines14010129)
Supplement: Supplementary file 1 [file biomedicines-14-00129-s001.zip]

Archive with 1 entries (1 files):
- biomedicines-4037674-supplementary.pdf
